# Supplementary material for: The Comparison of the Efficiency of Emodin and Aloe-Emodin in Photodynamic Therapy
Source: Int J Mol Sci. 2022 Jun 3;23(11):6276. doi: 10.3390/ijms23116276 (PMC9181794; doi:10.3390/ijms23116276)
Supplement: Supplementary file 1 [file ijms-23-06276-s001.zip]

Archive with 1 entries (1 files):
- ijms-1748065-supplementary.xlsx
