# Supplementary material for: The Comparison of the Efficiency of Emodin and Aloe-Emodin in Photodynamic Therapy
Source: Int J Mol Sci. 2022 Jun 3;23(11):6276. doi: 10.3390/ijms23116276 (PMC9181794; doi:10.3390/ijms23116276)
Supplement: Supplementary file 1 [file ijms-23-06276-s001.zip › ijms-1748065-supplementary.xlsx]

## Sheet: Arkusz1
					Peak Area	Peak Area	µg/ml	µg/ml
Exp	Cells	liquid	time	treatment	Emo	Aloe-emo	Emo	Aloe-emo
1	HaCaT	medium	6h	emo	29738.5		7.15974
1	SCC-25	medium	6h	emo	24269		5.84292
1	MUG-Mel2	medium	6h	emo	27884.8		6.71345
1	HaCaT	PBS	6h	emo	43.2533		0.0104135
1	SCC-25	PBS	6h	emo	77.003		0.0185389
1	MUG-Mel2	PBS	6h	emo	76.4247		0.0183997
1	HaCaT	extract	6h	emo	4655.81		1.12091
1	SCC-25	extract	6h	emo	7765.66		1.86963
1	MUG-Mel2	extract	6h	emo	3449.95		0.830596
1	HaCaT	medium	6h	aloe-emo		630.812		2.60749
1	SCC-25	medium	6h	aloe-emo		741.222		3.06388
1	MUG-Mel2	medium	6h	aloe-emo		618.547		2.5568
1	HaCaT	PBS	6h	aloe-emo		3.94367		0.0163014
1	SCC-25	PBS	6h	aloe-emo		6.49		0.0268268
1	MUG-Mel2	PBS	6h	aloe-emo		2.77467		0.0114692
1	HaCaT	extract	6h	aloe-emo		168.994		0.698545
1	SCC-25	extract	6h	aloe-emo		426.542		1.76314
1	MUG-Mel2	extract	6h	aloe-emo		323.143		1.33573
1	HaCaT	medium	1h	emo	21078.5		6.40805
1	SCC-25	medium	1h	emo	21199.5		6.44482
1	HaCaT	extract	1h	emo	2275.52		0.691778
1	SCC-25	extract	1h	emo	5121.87		1.55709
1	HaCaT	PBS	1h	emo	38.889		0.0118226
1	SCC-25	PBS	1h	emo	23.98		0.00729012
1	HaCaT	medium	1min	emo	21491.3		6.53353
1	SCC-25	medium	1min	emo	23796.7		7.23441
1	HaCaT	extract	1min	emo	1029.75		0.313054
1	SCC-25	extract	1min	emo	962.575		0.292631
1	HaCaT	PBS	1min	emo	22.703		0.0069019
1	SCC-25	PBS	1min	emo	19.3687		0.00588824
1	HaCaT	medium	24h	emo	17329.9		5.26843
1	SCC-25	medium	24h	emo	1659.96		0.50464
1	HaCaT	extract	24h	emo	5333.88		1.62154
1	SCC-25	extract	24h	emo	380.927		0.115805
1	HaCaT	PBS	24h	emo	43.0617		0.0130911
1	SCC-25	PBS	24h	emo	10.462		0.00318054
2	MUG-Mel2	medium	1min	emo	305055		8.10001
2	MUG-Mel2	PBS	1min	emo	370.228		0.00983052
2	MUG-Mel2	extract	1min	emo	11917.6		0.316442
2	MUG-Mel2	medium	1h	emo	299436		7.95081
2	MUG-Mel2	PBS	1h	emo	1120.42		0.02975
2	MUG-Mel2	extract	1h	emo	20273.6		0.538317
2	MUG-Mel2	medium	6h	emo	252258		6.6981
2	MUG-Mel2	PBS	6h	emo	4166.69		0.110636
2	MUG-Mel2	extract	6h	emo	24871.2		0.660394
2	MUG-Mel2	medium	24h	emo	220116		5.84465
2	MUG-Mel2	PBS	24h	emo	3076.15		0.0816797
2	MUG-Mel2	extract	24h	emo	24542.4		0.651664
2	MUG-Mel2	medium	6h	aloe-emo		4492.29		2.44907
2	MUG-Mel2	PBS	6h	aloe-emo		93.0317		0.127563
2	MUG-Mel2	extract	6h	aloe-emo		4830.16		2.62737
2	HaCaT	medium	6h	emo	216895		5.75912
2	HaCaT	PBS	6h	emo	1947.34		0.051707
2	HaCaT	extract	6h	emo	25438.9		0.675468
2	HaCaT	medium	6h	aloe-emo		3926.54		2.15052
2	HaCaT	PBS	6h	aloe-emo		40.3917		0.0997845
2	HaCaT	extract	6h	aloe-emo		4551.01		2.48006
2	SCC-25	medium	6h	emo	177954		4.72514
2	SCC-25	PBS	6h	emo	1678.53		0.0445692
2	SCC-25	extract	6h	emo	15393.3		0.408731
2	SCC-25	medium	6h	aloe-emo		2667.49		1.48612
2	SCC-25	PBS	6h	aloe-emo		22.2397		0.0902056
2	SCC-25	extract	6h	aloe-emo		1510.71		0.87568
